# Supplementary material for: Estimating the Effect of Healthcare-Associated Infections on Excess Length of Hospital Stay Using Inverse Probability–Weighted Survival Curves
Source: Clin Infect Dis. 2020 Feb 12;71(9):e415–20. doi: 10.1093/cid/ciaa136 (PMC7713691; doi:10.1093/cid/ciaa136)
Supplement: ciaa136_suppl_Supplementary_Material_3 [file ciaa136_suppl_supplementary_material_3.txt]

library(dplyr)
library(Hmisc)
library(data.table)
library(splines)

#####################
# data_surv contains time-dependent data
# infections assumed to occur half-way the day. Therefore working with time-steps of 0.5 day
######################################################################################################

# 2 days need to be added manually at the end if you want the total time spend in the ICU 
# from admission, because follow-up started at day t=3. 
# observed average LOS before splitting data:
# method 1, sum(tstop-tstart) / n
n <- length(unique(data_surv$episode_id))
check <- data_surv%>%group_by(episode_id)%>%summarise(dur_n=sum(tstop-tstart)/ n) 
sum(check$dur_n)# observed average duration

# method 2, kaplan Meier based
obs_check <- survfit(Surv(tstart, tstop, deadordischarged)~1, type="kaplan-meier", data=data_surv)
summary(obs_check)

res2.test <- summary(obs_check, times=seq(0,42.5,0.5)) # max =42.5 as administrative censoring at day 43 
save.df2.test <- as.data.frame(res2.test[c("time", "n.risk", "n.event", "surv", "std.err", "lower", "upper")])
sum(save.df2.test$surv)*0.5 # observed average LOS, multiply by 0.5 because working with 0.5 days

round(sum(check$dur_n),6)==round(sum(save.df2.test$surv)*0.5,6) # TRUE

######################################################################################################
# split data per infection time and or discharge. Therefore a row per patient per 0.5 day
cut <- seq(0.5,45,0.5)#sort(unique(data_surv$tstop[data_surv$inf.cens==1]))

data.split <- survSplit(data=data_surv, 
                        cut=cut,
                        end="tstop",
                        start="tstart",
                        event="deadordischarged")

data.split <- data.table(data.split)


# average observed LOS:
n <- length(unique(data_surv$episode_id))
observed_sum <- data.split%>%group_by(episode_id)%>%summarise(dur_n = sum(tstop-tstart)/n)
sum(observed_sum$dur_n) # average observed LOS, same as using unsplit data

# same using KM:
obs <- survfit(Surv(tstart, tstop, deadordischarged)~1, type="kaplan-meier", 
               data=data.split)  
summary(obs)
res <- summary(obs,times=seq(0,42.5,0.5)) 
save.df <- as.data.frame(res[c("time", "n.risk", "n.event", "surv", "std.err", "lower", "upper")])
sum(save.df$surv)*0.5

round(sum(save.df$surv)*0.5,6)==round(sum(save.df2.test$surv)*0.5,6) # TRUE

########################################################
# calculate standard error of average length of stay:  #
########################################################

observed_manual2 <- data.split%>%group_by(tstop)%>%summarise(nt=n(), dt=sum(deadordischarged))
observed_manual2 <- observed_manual2%>%mutate(hazard=dt/nt, loghazard = log(1-dt/nt))
observed_manual2 <- observed_manual2%>%mutate(sumloghazard=cumsum(loghazard))
observed_manual2 <- observed_manual2%>%mutate(survival=exp(sumloghazard)) # is same as survfit output
# make everyone survive on first day similar to KM before,
# 43*2=86 days, so remove last day/row and add in new row:
observed_manual2 <- rbind(c(0,3157,0,0,0,0,1), observed_manual2[1:85,])
# get observed LOS
sum(observed_manual2$survival) * 0.5 # again same as before:
round(sum(save.df$surv)*0.5,6)==round(sum(sum(observed_manual2$survival) * 0.5),6) # TRUE

# estimate standard error from dataframe created:
observed_manual2 <- observed_manual2%>%mutate(varobs = dt/(nt*(nt-dt)))
# variance of log survival
observed_manual2 <- observed_manual2%>%mutate(var.log.st=cumsum(varobs))

# column vector Shat:
St <- cbind(observed_manual2$survival)
# diagonal matrix with diagnoal Shat:
GAMMA <- diag(x=observed_manual2$survival)
SIGMA <- diag(x=observed_manual2$var.log.st)
ncol.SIGMA <- ncol(SIGMA)
# matrix with diagnoal elements var(log St) and off-diagonal element Cov(log Ss, log St) 
for (i in 2:(ncol.SIGMA-1)) {
  SIGMA[i,c((i+1):ncol.SIGMA)] <- observed_manual2$var.log.st[i]
  
}
# make symmetric:
ind <- lower.tri(SIGMA)
SIGMA[ind] <- t(SIGMA)[ind]

# by delta method, variance covariance matrix of Shat can be estimated as GAMMA*SIGMA*GAMMA
var.covar.Shat <- GAMMA %*% SIGMA %*% GAMMA

# column vector of length T with all elements equaling 1: 
P <- cbind(rep(1,ncol.SIGMA))

# variance of average length of stay L:
var.LOS <- t(P) %*% var.covar.Shat %*% P

# standard error of LOS:
sqrt(var.LOS)
# but because working with 0.5 days: 
sqrt(var.LOS)*0.5

#############################################################################################
# get counterfactual average LOS                                                            #
#############################################################################################
# now make dataset where infection days removed, expect day of infection
# get mimumum day per id where patient infected
# again 2 days need to be added manually at the end if you want the total time spend in the ICU 
# from admission, because follow-up started at day t=3. 

ipw_data <- data.split[data.split$inf==0] # in orginal dataset infections were coded as occuring at 
# 'whole' days; ipw_data modified in such a way that infections are brought back in time 0.5 day
# therefore, inf.cens needs to be 1 row (0.5 day) before first row with inf=1. 
sum(ipw_data$inf.cens==1) 
ipw_data <- data.table(ipw_data)

# calculating numerator and denominator

# allow lagged variables to interact with own value at admission (increasing severity of illness)
# allow interactions between severity of illness markes (cumdays)
# final model based on AIC:
summary(glm(ipw_data$inf.cens ~ ns(ipw_data$tstart,df=7) + ipw_data$Sex + ns(ipw_data$Age,df=2) + 
              ipw_data$max_apache_score_admission + ipw_data$central_lines_admission + 
              ipw_data$ventilated_admission +  ipw_data$number_sys_antibiotic_admission + 
              ipw_data$max_apache_score_lag2 + ipw_data$central_lines_lag1 + ipw_data$ventilated_lag1 +
              ipw_data$number_sys_antibiotic_lag2 + ipw_data$antibiotics_cumdays + 
              ns(ipw_data$ventilation_cumdays,df=5) + 
              ns(ipw_data$ventilation_cumdays,df=5):ipw_data$antibiotics_cumdays + 
              ipw_data$central_lines_lag1:ipw_data$central_lines_admission
            , family="binomial"))


ipw_data$nm <- 1 - plogis(predict(glm(ipw_data$inf.cens ~ ns(ipw_data$tstart,df=7), family="binomial")))

ipw_data$dn <- 1 - plogis(predict(glm(ipw_data$inf.cens ~ ns(ipw_data$tstart,df=7) + ipw_data$Sex + ns(ipw_data$Age,df=2) + 
                                        ipw_data$max_apache_score_admission + ipw_data$central_lines_admission + 
                                        ipw_data$ventilated_admission +  ipw_data$number_sys_antibiotic_admission + 
                                        ipw_data$max_apache_score_lag2 + ipw_data$central_lines_lag1 + ipw_data$ventilated_lag1 +
                                        ipw_data$number_sys_antibiotic_lag2 + ipw_data$antibiotics_cumdays + 
                                        ns(ipw_data$ventilation_cumdays,df=5) + 
                                        ns(ipw_data$ventilation_cumdays,df=5):ipw_data$antibiotics_cumdays + 
                                        ipw_data$central_lines_lag1:ipw_data$central_lines_admission,
                                      family="binomial")))

head(ipw_data)

# create cumulative product of nm and dn
ipw_data[, num.do:= cumprod(nm),by=list(episode_id)][,den.do:=cumprod(dn),by=list(episode_id)]

ipw_data = within(ipw_data, {
  weight=ifelse(inf, (1-num.do)/(1-den.do),num.do/den.do)
})

quantile(ipw_data$weight)
mean(ipw_data$weight)
sd(ipw_data$weight)
quantile(ipw_data$weight,probs = 0.75) - quantile(ipw_data$weight,probs = 0.25) # IQR

# kaplan meier weighted data
predicted <- survfit(Surv(tstart, tstop, deadordischarged)~1, type="kaplan-meier", 
                     data=ipw_data, weight=weight) 

summary(predicted)

# make sure to include a row for every day from 0 to 45
res_pred <- summary(predicted,times=seq(0,42.5,0.5))
save.df.pred <- as.data.frame(res_pred[c("time", "n.risk", "n.event", "surv", "std.err", "lower", "upper")])

sum(save.df.pred$surv)*0.5 # average counterfactual LOS

##############################################################################
##############################################################################
# get standard error of the counterfactual average length of stay            #
##############################################################################

# first assuming inverse probability weights are known and deterministic.

# standard error of the counterfactual average length, new recommendation:
# Nwt denotes the sum of the squared weights in the risk set at time t
predicted_manual2 <- ipw_data%>%group_by(tstop)%>%summarise(ntw=sum(weight), dtw=sum(deadordischarged*weight),
                                                            nt=n(), dt=sum(deadordischarged),
                                                            cens=sum(inf.cens), 
                                                            censw=sum(inf.cens*weight),
                                                            Ntw=sum(weight^2))
# make everyone survive on last day as they complete the whole day regardless of discharge or not:
predicted_manual2 <- predicted_manual2%>%mutate(hazardw=dtw/ntw, hazard=dt/nt, loghazardw = log(1-dtw/ntw))
predicted_manual2 <- predicted_manual2%>%mutate(sumloghazardw=cumsum(loghazardw))
predicted_manual2 <- predicted_manual2%>%mutate(survival=exp(sumloghazardw))
predicted_manual2 <- predicted_manual2%>%mutate(varpred=(dt*(nt-dt)*Ntw) / (nt^2*(ntw-dtw)^2))
predicted_manual2 <- rbind(c(0,as.numeric(predicted_manual2[1,2]),0,as.numeric(predicted_manual2[1,4]),
                             0,0,0,as.numeric(predicted_manual2[1,8]),0,0,0,0,1,0), 
                           predicted_manual2[1:85,])
sum(predicted_manual2$survival)*0.5

# variance of log survival
predicted_manual2 <- predicted_manual2%>%mutate(var.log.stw=cumsum(varpred))

# column vector Shatw
Stw <- cbind(predicted_manual2$survival)
# diagnal matrix with diagonal Shatw:
GAMMAw <- diag(x=predicted_manual2$survival)
# SIGMAw simmetrix matrix:
SIGMAw <- diag(x=predicted_manual2$var.log.stw)
ncol.SIGMAw <- ncol(SIGMAw)
# matrix with diagnoal elements var(log Stw) and off-diagonal element Cov(log Ssw, log Stw) 
for (i in 2:(ncol.SIGMAw-1)) {
  SIGMAw[i,c((i+1):ncol.SIGMAw)] <- predicted_manual2$var.log.stw[i]
  
}
# make symmetric:
ind <- lower.tri(SIGMAw)
SIGMAw[ind] <- t(SIGMAw)[ind]

# by delta method, variance covariance matrix of Shat can be estimated as GAMMA*SIGMA*GAMMA
var.covar.Shatw <- GAMMAw %*% SIGMAw %*% GAMMAw

# column vector of length T with all elements equaling 1: 
Pw <- cbind(rep(1,ncol.SIGMAw))

# variance of average length of stay L:
var.LOSw <- t(Pw) %*% var.covar.Shatw %*% Pw

# standard error of LOS:
sqrt(var.LOSw)
# but because working with 0.5 days: 
sqrt(var.LOSw)*0.5

### above assumes weights wit are deterministic. Using delta method we can acknowledge their stochastic nature
# linearize lambdtw_hat - lambdatw
# delta.it equals 1 for subjects who experience an event at time t and 0 otherwise,
# w.it is the weight for individual i on day t

# merge longitudinal individual-level data with daily weighted hazards (hazardw) and 
# daily weighted at risk population (ntw)
predicted_manual2_old <- ipw_data%>%group_by(tstop)%>%summarise(ntw=sum(weight), dtw=sum(deadordischarged*weight),
                                                                nt=n(), dt=sum(deadordischarged),
                                                                cens=sum(inf.cens), 
                                                                censw=sum(inf.cens*weight),
                                                                Ntw=sum(weight^2))
predicted_manual2_old <- predicted_manual2_old%>%mutate(hazardw=dtw/ntw, hazard=dt/nt, loghazardw = log(1-dtw/ntw))
predicted_manual2_old <- predicted_manual2_old%>%mutate(sumloghazardw=cumsum(loghazardw))
predicted_manual2_old <- predicted_manual2_old%>%mutate(survival=exp(sumloghazardw))
predicted_manual2_old <- predicted_manual2_old%>%mutate(varpred=(dt*(nt-dt)*Ntw) / (nt^2*(ntw-dtw)^2))


sum(predicted_manual2_old$survival)*0.5

# variance of log survival
predicted_manual2_old <- predicted_manual2_old%>%mutate(var.log.stw=cumsum(varpred))


lambdaw <- predicted_manual2_old%>%dplyr::select(tstop, hazardw, ntw)

ipw_data.var <- merge(ipw_data, lambdaw, by="tstop", all.x = TRUE)
ipw_data.var <- ipw_data.var[order(episode_id,tstop)]


ipw_data.var <- ipw_data.var%>%mutate(var.part2=(weight*(deadordischarged - hazardw))^2)

predicted_manual3 <- ipw_data.var%>%group_by(tstop)%>%summarise(var.part2=sum(var.part2))
predicted_manual3 <- merge(predicted_manual3, predicted_manual2_old, all.y=TRUE, by="tstop")
predicted_manual3 <- predicted_manual3%>%mutate(var.part1 = 1 / ((ntw^2)*((1-hazardw)^2)))
predicted_manual3 <- predicted_manual3%>%mutate(var.log.stw.2 = cumsum(var.part1) * var.part2)
predicted_manual3$var.log.stw.2 <- ifelse(predicted_manual3$var.log.stw.2==0,lag(predicted_manual3$var.log.stw.2),
                                          predicted_manual3$var.log.stw.2)
predicted_manual3$var.log.stw.2[1] <- 0
predicted_manual3 <- rbind(c(0,0,as.numeric(predicted_manual3[1,3]),0,as.numeric(predicted_manual3[1,5]),
                             0,0,0,as.numeric(predicted_manual3[1,9]),0,0,0,0,1,0,0,0,0),
                           predicted_manual3[1:85,])

sum(predicted_manual3$survival)*0.5


# diagnal matrix with diagonal Shatw:
GAMMAw2 <- diag(x=predicted_manual3$survival)
# SIGMAw simmetrix matrix:
SIGMAw2 <- diag(x=predicted_manual3$var.log.stw.2)
ncol.SIGMAw2 <- ncol(SIGMAw2)
# matrix with diagnoal elements var(log Stw) and off-diagonal element Cov(log Ssw, log Stw) 
for (i in 2:(ncol.SIGMAw2-1)) {
  SIGMAw2[i,c((i+1):ncol.SIGMAw2)] <- predicted_manual3$var.log.stw.2[i]
  
}
# make symmetric:
ind2 <- lower.tri(SIGMAw2)
SIGMAw2[ind2] <- t(SIGMAw2)[ind2]

# by delta method, variance covariance matrix of Shat can be estimated as GAMMA*SIGMA*GAMMA
var.covar.Shatw2 <- GAMMAw2 %*% SIGMAw2 %*% GAMMAw2

# column vector of length T with all elements equaling 1: 
Pw2 <- cbind(rep(1,ncol.SIGMAw2))

# variance of average length of stay L:
var.LOSw2 <- t(Pw2) %*% var.covar.Shatw2 %*% Pw2

# standard error of LOS:
sqrt(var.LOSw2)
# but because working with 0.5 days: 
sqrt(var.LOSw2)*0.5


###############################################################################################
###############################################################################################
# standard error of the difference between observed and counterfactual average length of stay:#
###############################################################################################

# first deterministic weights wit:
# combine observed and predicted dataset:
names(observed_manual2)
names(predicted_manual3)[14] <- "survivalw"

obs_pred_manual <- merge(observed_manual2, predicted_manual3[c(1,3:4,7:10,12:16)], by="tstop", all.x = TRUE) 


# for s <= t (or t=>s) cov(logSs, LogStw):
obs_pred_manual <- obs_pred_manual%>%mutate(varobspred=(dt * ntw) / (nt^2 * (ntw - dtw)))
obs_pred_manual <- obs_pred_manual%>%mutate(cov1=cumsum(varobspred))


# Sf column vector (Shat', Swhat')' 
Sf <- cbind(c(obs_pred_manual$survival,obs_pred_manual$survivalw))

# diagonal matrix iwith diagonal Sf: 
GAMMAf <- diag(x=c(obs_pred_manual$survival,obs_pred_manual$survivalw))

# SIGMAf symmetic matrix; upper left block: SIGMA; lower right block: SIGMAw 
SIGMAf <- matrix(0L, ncol = 172, nrow = 172)
SIGMAf[1:86, 1:86] <- SIGMA
SIGMAf[87:172, 87:172] <- SIGMAw

ncol.SIGMAf <- ncol(SIGMAf) #ncol.SIMAf = 172; ncol.SIGMA=86
# fill in upper right block: 
for (i in 1:ncol.SIGMA) {
  SIGMAf[i, 87:ncol.SIGMAf] <- c(obs_pred_manual$cov1[1:i], rep(obs_pred_manual$cov1[i],ncol.SIGMA-i))
}


# make symmetric: 

SIGMAf[87:172,1:86]  <- t(SIGMAf[1:86,87:172])

# by delta method, variance covariance matrix of Shat can be estimated as GAMMA*SIGMA*GAMMA
var.covar.Sfhat <- GAMMAf %*% SIGMAf %*% GAMMAf

# column vector of length T with all elements equaling 1: 
Pf <- cbind(c(rep(1,ncol.SIGMA),rep(-1,ncol.SIGMAw)))

# variance of average length of stay L:
var.LOSf <- t(Pf) %*% var.covar.Sfhat %*% Pf 
# standard error of LOS:
sqrt(var.LOSf)
# but because working with 0.5 days: 
sqrt(var.LOSf)*0.5


#####################################################################################################
### above assumes weights wit are deterministic. Using delta method we can acknowledge their stochastic nature
# linearize as in previous section:

# merge longitudinal individual-level data with daily weighted hazards (hazardw) and 
# daily weighted at risk population (ntw)


ipw_data.var <- ipw_data.var%>%mutate(var.part2.2=deadordischarged * weight * (1 - hazardw))

predicted_manual4 <- ipw_data.var%>%group_by(tstop)%>%summarise(var.part2.2=sum(var.part2.2))
predicted_manual4 <- merge(predicted_manual4, obs_pred_manual, all.y=TRUE, by="tstop" )
predicted_manual4 <- predicted_manual4%>%mutate(var.part1.2 = 1 / (nt * ntw * (1 - hazard) * (1 - hazardw)))
predicted_manual4 <- predicted_manual4%>%mutate(var.log.stw.2.2 = cumsum(var.part1.2) * var.part2.2)
# however normally don't have zeros, so replace with previous row if varl.log.stw.2.2=0
predicted_manual4$var.log.stw.2.2 <- ifelse(predicted_manual4$var.log.stw.2.2==0,lag(predicted_manual4$var.log.stw.2.2),
                                            predicted_manual4$var.log.stw.2.2)
predicted_manual4$var.log.stw.2.2[1:2] <- 0


# diagonal matrix iwith diagonal Sf: 
GAMMAf2 <- diag(x=c(obs_pred_manual$survival,obs_pred_manual$survivalw))

# SIGMAf symmetic matrix; upper left block: SIGMA; lower right block: SIGMAw 
SIGMAf2 <- matrix(0L, ncol = 172, nrow = 172)
SIGMAf2[1:86, 1:86] <- SIGMA
SIGMAf2[87:172, 87:172] <- SIGMAw

ncol.SIGMAf2 <- ncol(SIGMAf2) 
# fill in upper right block: 
for (i in 1:ncol.SIGMA) {
  SIGMAf2[i, 87:ncol.SIGMAf2] <- c(predicted_manual4$var.log.stw.2.2[1:i], rep(predicted_manual4$var.log.stw.2.2[i],ncol.SIGMA-i))
}


# make symmetric: 

SIGMAf2[87:172,1:86]  <- t(SIGMAf2[1:86,87:172])

# by delta method, variance covariance matrix of Shat can be estimated as GAMMA*SIGMA*GAMMA
var.covar.Sfhat2 <- GAMMAf2 %*% SIGMAf2 %*% GAMMAf2

# column vector of length T with all elements equaling 1: 
Pf2 <- cbind(c(rep(1,ncol.SIGMA),rep(-1,ncol.SIGMAw)))

# variance of average length of stay L:
var.LOSf2 <- t(Pf2) %*% var.covar.Sfhat2 %*% Pf2 # this is negative

# standard error of LOS:
sqrt(abs(var.LOSf2))
# but because working with 0.5 days: 
sqrt(abs(var.LOSf2))*0.5
